# Supplementary material for: Canine Distemper Virus Alters Defense Responses in an Ex Vivo Model of Pulmonary Infection
Source: Viruses. 2023 Mar 24;15(4):834. doi: 10.3390/v15040834 (PMC10144441; doi:10.3390/v15040834)
Supplement: Supplementary file 1 [file viruses-15-00834-s001.zip]

Archive with 2 entries (2 files):
- Supplementary_Material.pdf
- Supplementary_Video_S3.wmv
